# Supplementary material for: Characterization of pncA Mutations and Prediction of PZA Resistance in Mycobacterium tuberculosis Clinical Isolates From Chongqing, China
Source: Front Microbiol. 2021 Jan 11;11:594171. doi: 10.3389/fmicb.2020.594171 (PMC7832174; doi:10.3389/fmicb.2020.594171)
Supplement: Supplementary file 2 [file Table_4.XLS]

## Sheet: Sheet1
DATASET S1 Detailed optical density values of Pzase activity tests (This is also the data source of Figure 1 which is presented in main text)
Samples number	Strains	OD530nm	Average	Standard deviations	Cutoff value	Enzyme activity
1	W3110ΔpncA::pncA-1-1	1.10545	1.11382	0.0584505		Positive control
	W3110ΔpncA::pncA-1-2	1.06
	W3110ΔpncA::pncA-1-3	1.176
2	W3110ΔpncA-2-1	0.193684	0.197452	0.00681914	0.414649	Negative control
	W3110ΔpncA-2-2	0.193347
	W3110ΔpncA-2-3	0.205323
3	W3110ΔpncA::G025-3-1	0.839483	0.790054	0.232827		Positive
	W3110ΔpncA::G025-3-2	0.994197
	W3110ΔpncA::G025-3-3	0.536481
4	W3110ΔpncA::K8311-4-1	0.26499	0.230117	0.0434381		Negative
	W3110ΔpncA::K8311-4-2	0.18146
	W3110ΔpncA::K8311-4-3	0.243902
5	W3110ΔpncA::G305-5-1	0.578218	0.518306	0.223742		Positive
	W3110ΔpncA::G305-5-2	0.705993
	W3110ΔpncA::G305-5-3	0.270707
6	W3110ΔpncA::K7807-6-1	0.174853	0.18593	0.0100441		Negative
	W3110ΔpncA::K7807-6-2	0.188492
	W3110ΔpncA::K7807-6-3	0.194444
7	W3110ΔpncA::K8676-7-1	0.186094	0.202022	0.0138154		Negative
	W3110ΔpncA::K8676-7-2	0.210753
	W3110ΔpncA::K8676-7-3	0.20922
8	W3110ΔpncA::K8708-8-1	0.160066	0.183533	0.0205063		Negative
	W3110ΔpncA::K8708-8-2	0.198
	W3110ΔpncA::K8708-8-3	0.192534
9	W3110ΔpncA::K2614-9-1	0.179537	0.182225	0.00519436		Negative
	W3110ΔpncA::K2614-9-2	0.188213
	W3110ΔpncA::K2614-9-3	0.178926
10	W3110ΔpncA::K6480-10-1	0.185897	0.175081	0.0145376		Negative
	W3110ΔpncA::K6480-10-2	0.158556
	W3110ΔpncA::K6480-10-3	0.180791
11	W3110ΔpncA::K5517-11-1	0.289318	0.276376	0.0130066		Negative
	W3110ΔpncA::K5517-11-2	0.276504
	W3110ΔpncA::K5517-11-3	0.263305
12	W3110ΔpncA::G257-12-1	0.16055	0.158837	0.00295464		Negative
	W3110ΔpncA::G257-12-2	0.155425
	W3110ΔpncA::G257-12-3	0.160535
13	W3110ΔpncA::K5791-13-1	0.217565	0.201785	0.0143176		Negative
	W3110ΔpncA::K5791-13-2	0.189624
	W3110ΔpncA::K5791-13-3	0.198165
14	W3110ΔpncA::F869-14-1	0.238397	0.201912	0.035746		Negative
	W3110ΔpncA::F869-14-2	0.166954
	W3110ΔpncA::F869-14-3	0.200385
15	W3110ΔpncA::K8360-15-1	0.19964	0.189623	0.00882968		Negative
	W3110ΔpncA::K8360-15-2	0.182971
	W3110ΔpncA::K8360-15-3	0.186257
16	W3110ΔpncA::K4944-16-1	0.208113	0.195982	0.0128059		Negative
	W3110ΔpncA::K4944-16-2	0.182594
	W3110ΔpncA::K4944-16-3	0.197239
17	W3110ΔpncA::F884-17-1	0.182711	0.186031	0.00701044		Negative
	W3110ΔpncA::F884-17-2	0.194085
	W3110ΔpncA::F884-17-3	0.181298
18	W3110ΔpncA::F153-18-1	0.21161	0.209651	0.00169721		Negative
	W3110ΔpncA::F153-18-2	0.208647
	W3110ΔpncA::F153-18-3	0.208696
19	W3110ΔpncA::K6090-19-1	0.164666	0.173246	0.00884344		Negative
	W3110ΔpncA::K6090-19-2	0.182331
	W3110ΔpncA::K6090-19-3	0.172742
20	W3110ΔpncA::K2501-20-1	0.443763	0.417471	0.0230518		Positive
	W3110ΔpncA::K2501-20-2	0.407921
	W3110ΔpncA::K2501-20-3	0.400729
21	W3110ΔpncA::G476-21-1	0.585878	0.473825	0.0971294		Positive
	W3110ΔpncA::G476-21-2	0.421951
	W3110ΔpncA::G476-21-3	0.413646
22	W3110ΔpncA::K5863-22-1	1.25447	1.29725	0.0475119		Positive
	W3110ΔpncA::K5863-22-2	1.34839
	W3110ΔpncA::K5863-22-3	1.28889
23	W3110ΔpncA::F187-23-1	0.225962	0.208182	0.0166265		Positive
	W3110ΔpncA::F187-23-2	0.205567
	W3110ΔpncA::F187-23-3	0.193018
24	W3110ΔpncA::K4854-24-1	0.207317	0.235201	0.0336298		Negative
	W3110ΔpncA::K4854-24-2	0.272549
	W3110ΔpncA::K4854-24-3	0.225738
25	W3110ΔpncA::F838-25-1	0.579381	0.716375	0.11908		Positive
	W3110ΔpncA::F838-25-2	0.795096
	W3110ΔpncA::F838-25-3	0.774648
26	W3110ΔpncA::F123-26-1	0.221461	0.194013	0.0238		Negative
	W3110ΔpncA::F123-26-2	0.181474
	W3110ΔpncA::F123-26-3	0.179104
27	W3110ΔpncA::G240-27-1	0.188482	0.183807	0.00497892		Negative
	W3110ΔpncA::G240-27-2	0.184369
	W3110ΔpncA::G240-27-3	0.178571
28	W3110ΔpncA::G064-28-1	0.269231	0.242347	0.0479578		Negative
	W3110ΔpncA::G064-28-2	0.186978
	W3110ΔpncA::G064-28-3	0.270833
29	W3110ΔpncA::K5354-29-1	0.2	0.215709	0.0242719		Negative
	W3110ΔpncA::K5354-29-2	0.203463
	W3110ΔpncA::K5354-29-3	0.243665
30	W3110ΔpncA::G427-30-1	0.197556	0.186495	0.011531		Negative
	W3110ΔpncA::G427-30-2	0.187384
	W3110ΔpncA::G427-30-3	0.174545
31	W3110ΔpncA::K6736-31-1	0.25	0.208382	0.036816		Negative
	W3110ΔpncA::K6736-31-2	0.195082
	W3110ΔpncA::K6736-31-3	0.180064
32	W3110ΔpncA::K7792-32-1	0.198214	0.180636	0.0161813		Negative
	W3110ΔpncA::K7792-32-2	0.166362
	W3110ΔpncA::K7792-32-3	0.177331

## Sheet: Sheet3
	A样（OD540nm)/A样（OD600nm)
	1	2	3	average	SE	以正对照PNCA的平均值为单位1
W3110ΔPNCA::PNCA	1.10545	1.06	1.176	1.11382	0.0584505	1
W3110ΔPNCA	0.193684	0.193347	0.205323	0.197452	0.00681914	0.177274
W3110ΔPNCA::G025	0.839483	0.994197	0.536481	0.790054	0.232827	0.70932
W3110ΔPNCA::K8311	0.26499	0.18146	0.243902	0.230117	0.0434381	0.206602
W3110ΔPNCA::G305	0.578218	0.705993	0.270707	0.518306	0.223742	0.465341
W3110ΔPNCA::K7807	0.174853	0.188492	0.194444	0.18593	0.0100441	0.16693
W3110ΔPNCA::K8676	0.186094	0.210753	0.20922	0.202022	0.0138154	0.181378
W3110ΔPNCA::K8708	0.160066	0.198	0.192534	0.183533	0.0205063	0.164779
W3110ΔPNCA::K2614	0.179537	0.188213	0.178926	0.182225	0.00519436	0.163604
W3110ΔPNCA::K6480	0.185897	0.158556	0.180791	0.175081	0.0145376	0.15719
W3110ΔPNCA::K5517	0.289318	0.276504	0.263305	0.276376	0.0130066	0.248134
W3110ΔPNCA::G257	0.16055	0.155425	0.160535	0.158837	0.00295464	0.142606
W3110ΔPNCA::K5791	0.217565	0.189624	0.198165	0.201785	0.0143176	0.181165
W3110ΔPNCA::F869	0.238397	0.166954	0.200385	0.201912	0.035746	0.181279
W3110ΔPNCA::K8360	0.19964	0.182971	0.186257	0.189623	0.00882968	0.170246
W3110ΔPNCA::K4944	0.208113	0.182594	0.197239	0.195982	0.0128059	0.175955
W3110ΔPNCA::F884	0.182711	0.194085	0.181298	0.186031	0.00701044	0.167021
W3110ΔPNCA::F153	0.21161	0.208647	0.208696	0.209651	0.00169721	0.188227
W3110ΔPNCA::K6090	0.164666	0.182331	0.172742	0.173246	0.00884344	0.155542
W3110ΔPNCA::K2501	0.443763	0.407921	0.400729	0.417471	0.0230518	0.37481
W3110ΔPNCA::G476	0.585878	0.421951	0.413646	0.473825	0.0971294	0.425406
W3110ΔPNCA::K5863	1.25447	1.34839	1.28889	1.29725	0.0475119	1.16469
W3110ΔPNCA::F187	0.225962	0.205567	0.193018	0.208182	0.0166265	0.186909
W3110ΔPNCA::K4854	0.207317	0.272549	0.225738	0.235201	0.0336298	0.211167
W3110ΔPNCA::F838	0.579381	0.795096	0.774648	0.716375	0.11908	0.643171
W3110ΔPNCA::F123	0.221461	0.181474	0.179104	0.194013	0.0238	0.174188
W3110ΔPNCA::G240	0.188482	0.184369	0.178571	0.183807	0.00497892	0.165024
W3110ΔPNCA::G064	0.269231	0.186978	0.270833	0.242347	0.0479578	0.217583
W3110ΔPNCA::K5354	0.2	0.203463	0.243665	0.215709	0.0242719	0.193667
W3110ΔPNCA::G427	0.197556	0.187384	0.174545	0.186495	0.011531	0.167438
W3110ΔPNCA::K6736	0.25	0.195082	0.180064	0.208382	0.036816	0.187088
W3110ΔPNCA::K7792	0.198214	0.166362	0.177331	0.180636	0.0161813	0.162177
